# Supplementary material for: The Global, Regional, and National Uterine Cancer Burden Attributable to High BMI from 1990 to 2019: A Systematic Analysis of the Global Burden of Disease Study 2019
Source: J Clin Med. 2023 Feb 27;12(5):1874. doi: 10.3390/jcm12051874 (PMC10003834; doi:10.3390/jcm12051874)
Supplement: Supplementary file 1 [file jcm-12-01874-s001.zip]

Archive with 3 entries (3 files):
- Figure S1.pdf
- Supplementary Table S1..xlsx
- Supplementary Table S2..xlsx
